# Supplementary material for: Genome-wide characterization, evolution and expression profiling of UDP-glycosyltransferase family in pomelo (Citrus grandis) fruit
Source: BMC Plant Biol. 2020 Oct 7;20:459. doi: 10.1186/s12870-020-02655-2 (PMC7542425; doi:10.1186/s12870-020-02655-2)
Supplement: Supplementary file 1 — Additional file 1 Table S1. Information of the pomelo UGTs identified in this study. [file 12870_2020_2655_MOESM1_ESM.xlsx]

## Sheet: Sheet1
Table S1. Information of the pomelo UGTs identified in this study.
Gene ID	Aa	pI	Mw
Cg1g003700	484	5.16	53.19
Cg1g003710	481	5.27	53.19
Cg1g003720	493	5.71	54.47
Cg1g005980	420	7.16	46.59
Cg1g007740	478	5.22	54.29
Cg1g008560	496	5.5	55.71
Cg1g008970	468	5.8	51.57
Cg1g017210	451	5.22	50.31
Cg1g017230	484	5.36	53.82
Cg1g017240	679	6.37	76.87
Cg1g019770	503	5.37	56.76
Cg1g019780	504	5.87	56.31
Cg1g019810	495	5.81	55.14
Cg1g023260	507	5.86	56.42
Cg1g023820	452	5.95	51.24
Cg1g025790	453	5.43	50.31
Cg1g026250	440	6.12	49.24
Cg2g002210	493	6.26	55.15
Cg2g002220	488	6.21	54.86
Cg2g002230	487	6.34	54.86
Cg2g002240	494	7.17	55.36
Cg2g002250	494	6.19	55.51
Cg2g006310	474	6.01	53.38
Cg2g009970	489	5.17	53.95
Cg2g012100	387	4.98	43.28
Cg2g012120	501	6.9	55.54
Cg2g012130	496	5.42	55.57
Cg2g013170	429	5.26	47.97
Cg2g013180	431	5.11	48.15
Cg2g015690	484	4.97	54.63
Cg2g016630	371	4.82	41.67
Cg2g027580	465	5.16	51.99
Cg2g027590	466	5.23	52.16
Cg2g027600	464	5.39	52.35
Cg2g031730	486	5.38	53.53
Cg2g035460	450	5.61	51.24
Cg2g037190	556	7.62	63.18
Cg2g037850	496	5.11	55.7
Cg2g042800	458	6.13	50.91
Cg2g042810	458	5.28	50.77
Cg3g000970	464	6.36	52.74
Cg3g000980	405	5.86	45.67
Cg3g003190	260	9.18	29.08
Cg3g008720	496	5.58	56.56
Cg3g008740	345	5.15	39.43
Cg3g008800	256	5.1	29.53
Cg3g008840	458	5.55	52.25
Cg3g008870	496	5.42	56.75
Cg3g008900	454	5.43	52.02
Cg3g011250	466	5.28	52.67
Cg3g014800	503	5.25	56.55
Cg3g014810	486	5.2	54.21
Cg3g014820	503	5.37	56.55
Cg3g014990	456	5.81	50.62
Cg3g022390	476	5.23	52.64
Cg4g008340	467	5.63	52.33
Cg4g008360	467	5.71	52.37
Cg4g008660	498	5.8	54.46
Cg4g010340	475	6.19	52.49
Cg4g022280	454	5.67	49.83
Cg5g004560	459	6.23	50.47
Cg5g011060	460	5.25	50.92
Cg5g011070	460	5.83	51.07
Cg5g011080	468	5.22	51.78
Cg5g011090	468	5.97	52.18
Cg5g011100	471	5.82	52.6
Cg5g012040	473	5.92	52.34
Cg5g012850	454	5.62	51.39
Cg5g028990	470	6.25	53.2
Cg5g029170	468	6.27	51.19
Cg5g040950	482	6.37	52.97
Cg5g040970	471	5.6	52.2
Cg5g041670	473	5.69	52.29
Cg6g000380	536	5.82	59.34
Cg6g000390	486	6.1	53.62
Cg6g000400	487	5.53	53.66
Cg6g002150	373	5.53	41.33
Cg6g002170	468	5.48	51.99
Cg6g005800	486	5.53	54.43
Cg6g005830	477	5.59	53.72
Cg6g011780	468	5.6	52.22
Cg6g011800	501	5.48	55.89
Cg6g011830	500	5.9	55.79
Cg6g011840	354	5.18	39.11
Cg6g011850	159	5.59	18.42
Cg6g011920	479	8.2	54.16
Cg6g012140	543	5.67	60.98
Cg6g012150	507	5.21	55.91
Cg6g012170	486	5.35	53.58
Cg6g014140	404	6.26	45.1
Cg6g025740	143	5.6	16.39
Cg6g025770	462	5.46	52.19
Cg6g025780	466	5.99	51.93
Cg7g000320	476	5.65	53.55
Cg7g000330	476	5.39	54.05
Cg7g000340	484	6.07	54.68
Cg7g000350	528	5.97	59.59
Cg7g000360	457	5.84	51.02
Cg7g009980	419	6.51	47.48
Cg7g009990	423	5.52	47.82
Cg7g015690	469	5.62	51.25
Cg7g015710	480	5.41	52.74
Cg7g021850	472	6.06	51.6
Cg8g000720	459	5.3	52.17
Cg8g003790	511	5.56	57.44
Cg8g003800	479	5.46	53.51
Cg8g004170	487	6.38	54.49
Cg8g004180	490	6.35	54.7
Cg8g004190	518	6.22	57.62
Cg8g004210	481	5.91	53.37
Cg8g007100	465	5.92	52.29
Cg8g011410	452	6.3	51.75
Cg8g018000	453	6.29	51.09
Cg8g018010	453	5.84	51.24
Cg8g019620	477	6.6	53.5
Cg8g022200	460	5.7	51.89
Cg8g022210	460	5.83	51.52
Cg8g023190	477	5.98	53.62
Cg8g023200	451	5.42	51.38
Cg8g023390	489	5.48	54.32
Cg8g023460	448	5.81	50
Cg8g024690	466	5.76	52.32
Cg8g024700	471	5.69	52.97
Cg8g024720	320	6.6	36.04
Cg9g012650	178	5.68	20.35
Cg9g014370	498	5.66	56.41
Cg9g014500	441	5.58	49.19
Cg9g014580	458	5.86	50.88
Cg9g016740	387	6.07	43.02
Cg9g016850	490	6.28	53.92
Cg9g016910	540	5.72	60.57
Cg9g017020	494	6.38	54.54
Cg9g020110	475	6.14	53.1
Cg9g026130	461	5.73	51.82
Cg9g026140	485	5.89	54.27
Cg9g027850	450	5.01	50.12
Cg9g027920	214	5.06	22.86
Cg9g027930	481	5.93	52.33
Cg9g027970	485	5.69	52.63
CgUng002730	492	6.17	55.28
CgUng002840	504	5.82	56.47
CgUng004770	489	5.76	54.64
CgUng004780	488	5.32	54.87
CgUng004790	492	6.3	54.85
CgUng021570	165	8.53	18.89
