# Supplementary material for: Genome-wide characterization, evolution and expression profiling of UDP-glycosyltransferase family in pomelo (Citrus grandis) fruit
Source: BMC Plant Biol. 2020 Oct 7;20:459. doi: 10.1186/s12870-020-02655-2 (PMC7542425; doi:10.1186/s12870-020-02655-2)
Supplement: Supplementary file 2 — Additional file 2 Table S2. Predictive information on subcellular localization of pomelo UGTs. [file 12870_2020_2655_MOESM2_ESM.xlsx]

## Sheet: Sheet1
Table S2. Predictive information on subcellular localization of pomelo UGTs.
#SeqName	#Most-likely-Location
Cg1g003700	PlasmaMembrane
Cg1g003710	PlasmaMembrane
Cg1g008970	PlasmaMembrane
Cg1g023260	PlasmaMembrane
Cg1g026250	PlasmaMembrane
Cg2g002220	PlasmaMembrane
Cg2g012100	PlasmaMembrane
Cg2g016630	PlasmaMembrane
Cg2g037190	PlasmaMembrane
Cg2g037850	PlasmaMembrane
Cg3g000970	PlasmaMembrane
Cg3g000980	PlasmaMembrane
Cg3g011250	PlasmaMembrane
Cg4g008360	PlasmaMembrane
Cg5g011090	PlasmaMembrane
Cg5g028990	PlasmaMembrane
Cg6g002170	PlasmaMembrane
Cg6g005800	PlasmaMembrane
Cg6g011780	PlasmaMembrane
Cg6g011830	PlasmaMembrane
Cg7g000350	PlasmaMembrane
Cg7g000360	PlasmaMembrane
Cg7g009980	PlasmaMembrane
Cg8g007100	PlasmaMembrane
Cg8g019620	PlasmaMembrane
Cg8g022200	PlasmaMembrane
Cg8g022210	PlasmaMembrane
Cg8g024700	PlasmaMembrane
Cg8g024720	PlasmaMembrane
Cg9g016740	PlasmaMembrane
Cg9g016910	PlasmaMembrane
Cg9g017020	PlasmaMembrane
Cg9g026140	PlasmaMembrane
CgUng002730	PlasmaMembrane
CgUng002840	PlasmaMembrane
Cg6g025740	Nuclear
Cg8g023190	Nuclear
Cg7g000340	Mitochondrial
Cg3g014800	Extracellular
Cg3g014820	Extracellular
Cg1g003720	Cytoplasmic
Cg1g007740	Cytoplasmic
Cg1g008560	Cytoplasmic
Cg1g017210	Cytoplasmic
Cg1g017230	Cytoplasmic
Cg1g017240	Cytoplasmic
Cg1g019770	Cytoplasmic
Cg1g019780	Cytoplasmic
Cg1g019810	Cytoplasmic
Cg1g023820	Cytoplasmic
Cg1g025790	Cytoplasmic
Cg2g002230	Cytoplasmic
Cg2g002240	Cytoplasmic
Cg2g002250	Cytoplasmic
Cg2g006310	Cytoplasmic
Cg2g009970	Cytoplasmic
Cg2g012120	Cytoplasmic
Cg2g012130	Cytoplasmic
Cg2g013170	Cytoplasmic
Cg2g013180	Cytoplasmic
Cg2g015690	Cytoplasmic
Cg2g027580	Cytoplasmic
Cg2g027590	Cytoplasmic
Cg2g027600	Cytoplasmic
Cg2g031730	Cytoplasmic
Cg2g035460	Cytoplasmic
Cg2g042800	Cytoplasmic
Cg2g042810	Cytoplasmic
Cg3g003190	Cytoplasmic
Cg3g008720	Cytoplasmic
Cg3g008740	Cytoplasmic
Cg3g008800	Cytoplasmic
Cg3g008840	Cytoplasmic
Cg3g008870	Cytoplasmic
Cg3g008900	Cytoplasmic
Cg3g014810	Cytoplasmic
Cg3g022390	Cytoplasmic
Cg4g008340	Cytoplasmic
Cg5g011060	Cytoplasmic
Cg5g011070	Cytoplasmic
Cg5g011080	Cytoplasmic
Cg5g011100	Cytoplasmic
Cg5g012850	Cytoplasmic
Cg5g040950	Cytoplasmic
Cg5g040970	Cytoplasmic
Cg5g041670	Cytoplasmic
Cg6g000380	Cytoplasmic
Cg6g000390	Cytoplasmic
Cg6g000400	Cytoplasmic
Cg6g002150	Cytoplasmic
Cg6g005830	Cytoplasmic
Cg6g011800	Cytoplasmic
Cg6g011840	Cytoplasmic
Cg6g011850	Cytoplasmic
Cg6g011920	Cytoplasmic
Cg6g012170	Cytoplasmic
Cg6g014140	Cytoplasmic
Cg6g025770	Cytoplasmic
Cg6g025780	Cytoplasmic
Cg7g000320	Cytoplasmic
Cg7g000330	Cytoplasmic
Cg7g009990	Cytoplasmic
Cg7g015690	Cytoplasmic
Cg7g015710	Cytoplasmic
Cg8g000720	Cytoplasmic
Cg8g003790	Cytoplasmic
Cg8g003800	Cytoplasmic
Cg8g004170	Cytoplasmic
Cg8g004180	Cytoplasmic
Cg8g004190	Cytoplasmic
Cg8g004210	Cytoplasmic
Cg8g011410	Cytoplasmic
Cg8g018000	Cytoplasmic
Cg8g018010	Cytoplasmic
Cg8g023200	Cytoplasmic
Cg8g023390	Cytoplasmic
Cg8g024690	Cytoplasmic
Cg9g012650	Cytoplasmic
Cg9g014370	Cytoplasmic
Cg9g014500	Cytoplasmic
Cg9g014580	Cytoplasmic
Cg9g020110	Cytoplasmic
Cg9g026130	Cytoplasmic
Cg9g027850	Cytoplasmic
CgUng004770	Cytoplasmic
CgUng004780	Cytoplasmic
CgUng004790	Cytoplasmic
CgUng021570	Cytoplasmic
Cg1g005980	Chloroplast
Cg2g002210	Chloroplast
Cg3g014990	Chloroplast
Cg4g008660	Chloroplast
Cg4g010340	Chloroplast
Cg4g022280	Chloroplast
Cg5g004560	Chloroplast
Cg5g012040	Chloroplast
Cg5g029170	Chloroplast
Cg6g012140	Chloroplast
Cg6g012150	Chloroplast
Cg7g021850	Chloroplast
Cg8g023460	Chloroplast
Cg9g016850	Chloroplast
Cg9g027920	Chloroplast
Cg9g027930	Chloroplast
Cg9g027970	Chloroplast
