# Supplementary material for: Genome-wide characterization, evolution and expression profiling of UDP-glycosyltransferase family in pomelo (Citrus grandis) fruit
Source: BMC Plant Biol. 2020 Oct 7;20:459. doi: 10.1186/s12870-020-02655-2 (PMC7542425; doi:10.1186/s12870-020-02655-2)
Supplement: Supplementary file 3 — Additional file 3 Table S3. Chromosome distribution information of pomelo UGTs. [file 12870_2020_2655_MOESM3_ESM.xlsx]

## Sheet: Sheet1
Table S3. Chromosome distribution information of pomelo UGTs.
Gene ID	Chromosome name	Gene Start (bp)	Gene End (bp)
Cg1g003700	chr1	2371123	2373097
Cg1g003710	chr1	2381215	2382660
Cg1g003720	chr1	2386532	2388372
Cg1g005980	chr1	3776562	3777965
Cg1g007740	chr1	5132678	5134373
Cg1g008560	chr1	5690077	5693771
Cg1g008970	chr1	5945504	5947191
Cg1g017210	chr1	14371711	14373164
Cg1g017230	chr1	14380587	14382388
Cg1g017240	chr1	14383445	14387506
Cg1g019770	chr1	17108260	17109891
Cg1g019780	chr1	17132812	17134850
Cg1g019810	chr1	17193190	17194976
Cg1g023260	chr1	22757128	22758909
Cg1g023820	chr1	24761523	24763131
Cg1g025790	chr1	27790225	27791792
Cg1g026250	chr1	28345132	28346560
Cg2g002210	chr2	2166911	2168763
Cg2g002220	chr2	2170634	2172100
Cg2g002230	chr2	2172350	2174664
Cg2g002240	chr2	2176707	2178404
Cg2g002250	chr2	2184647	2186131
Cg2g006310	chr2	5642895	5644385
Cg2g009970	chr2	8950064	8951683
Cg2g012100	chr2	11873340	11874656
Cg2g012120	chr2	11879105	11880960
Cg2g012130	chr2	11894476	11896068
Cg2g013170	chr2	14717584	14719385
Cg2g013180	chr2	14727942	14729518
Cg2g015690	chr2	20549431	20551104
Cg2g016630	chr2	21982358	21984806
Cg2g027580	chr2	37373425	37375605
Cg2g027590	chr2	37376853	37395635
Cg2g027600	chr2	37401528	37403278
Cg2g031730	chr2	41255246	41256831
Cg2g035460	chr2	44810274	44811827
Cg2g037190	chr2	46109227	46111315
Cg2g037850	chr2	46617948	46619633
Cg2g042800	chr2	50106247	50107623
Cg2g042810	chr2	50110617	50111993
Cg3g000970	chr3	1609056	1611083
Cg3g000980	chr3	1617332	1618815
Cg3g003190	chr3	5781394	5782176
Cg3g008720	chr3	15942024	15979160
Cg3g008740	chr3	15983082	15984308
Cg3g008800	chr3	16003034	16003920
Cg3g008840	chr3	16014655	16016151
Cg3g008870	chr3	16020945	16023557
Cg3g008900	chr3	16027315	16029562
Cg3g011250	chr3	20266699	20268820
Cg3g014800	chr3	23507871	23509875
Cg3g014810	chr3	23532087	23561428
Cg3g014820	chr3	23564932	23566924
Cg3g014990	chr3	23686651	23688442
Cg3g022390	chr3	28101802	28103472
Cg4g008340	chr4	8612268	8613671
Cg4g008360	chr4	8619389	8620792
Cg4g008660	chr4	9221329	9223154
Cg4g010340	chr4	12167358	12168938
Cg4g022280	chr4	26790314	26791975
Cg5g004560	chr5	3186277	3188145
Cg5g011060	chr5	8143478	8145170
Cg5g011070	chr5	8148443	8150281
Cg5g011080	chr5	8151857	8153369
Cg5g011090	chr5	8156080	8157578
Cg5g011100	chr5	8160707	8162400
Cg5g012040	chr5	8910228	8912130
Cg5g012850	chr5	10215867	10217840
Cg5g028990	chr5	37823839	37825363
Cg5g029170	chr5	37965608	37967350
Cg5g040950	chr5	46644576	46646414
Cg5g040970	chr5	46650604	46652289
Cg5g041670	chr5	47084530	47085951
Cg6g000380	chr6	1004046	1005813
Cg6g000390	chr6	1010042	1011736
Cg6g000400	chr6	1030266	1032018
Cg6g002150	chr6	4194493	4195896
Cg6g002170	chr6	4230309	4231715
Cg6g005800	chr6	8672606	8674141
Cg6g005830	chr6	8680005	8681554
Cg6g011780	chr6	13982422	13984299
Cg6g011800	chr6	13993061	13995121
Cg6g011830	chr6	14002353	14004011
Cg6g011840	chr6	14006193	14007472
Cg6g011850	chr6	14009957	14010552
Cg6g011920	chr6	14059537	14062231
Cg6g012140	chr6	14219405	14221337
Cg6g012150	chr6	14226339	14228096
Cg6g012170	chr6	14241300	14243100
Cg6g014140	chr6	15690891	15692105
Cg6g025740	chr6	23509230	23509693
Cg6g025770	chr6	23511709	23513260
Cg6g025780	chr6	23518335	23520791
Cg7g000320	chr7	258514	261415
Cg7g000330	chr7	258672	263213
Cg7g000340	chr7	263978	266091
Cg7g000350	chr7	268299	270916
Cg7g000360	chr7	272876	274638
Cg7g009980	chr7	10664516	10666020
Cg7g009990	chr7	10678948	10680304
Cg7g015690	chr7	17125449	17127429
Cg7g015710	chr7	17132483	17133925
Cg7g021850	chr7	21062899	21064652
Cg8g000720	chr8	804148	806085
Cg8g003790	chr8	2869787	2871778
Cg8g003800	chr8	2877611	2879677
Cg8g004170	chr8	3073775	3075280
Cg8g004180	chr8	3076543	3078296
Cg8g004190	chr8	3081245	3083241
Cg8g004210	chr8	3088378	3090058
Cg8g007100	chr8	5563746	5570331
Cg8g011410	chr8	10413694	10415052
Cg8g018000	chr8	15980041	15981402
Cg8g018010	chr8	15993093	15994679
Cg8g019620	chr8	17419524	17421067
Cg8g022200	chr8	19243685	19245434
Cg8g022210	chr8	19252547	19255504
Cg8g023190	chr8	19888874	19890670
Cg8g023200	chr8	19891553	19897591
Cg8g023390	chr8	19998014	19999895
Cg8g023460	chr8	20018973	20020835
Cg8g024690	chr8	20794257	20796633
Cg8g024700	chr8	20797366	20799392
Cg8g024720	chr8	20801612	20802882
Cg9g012650	chr9	12896366	12896902
Cg9g014370	chr9	15338208	15339875
Cg9g014500	chr9	15668301	15670226
Cg9g014580	chr9	15761996	15763428
Cg9g016740	chr9	23439015	23440433
Cg9g016850	chr9	23571614	23573154
Cg9g016910	chr9	23782989	23785540
Cg9g017020	chr9	23907897	23909439
Cg9g020110	chr9	28924789	28926216
Cg9g026130	chr9	37163044	37164677
Cg9g026140	chr9	37167610	37169797
Cg9g027850	chr9	38333855	38335207
Cg9g027920	chr9	38367507	38368246
Cg9g027930	chr9	38377581	38379026
Cg9g027970	chr9	38404859	38406419
CgUng002730	chrUn	8235043	8237411
CgUng002840	chrUn	8483907	8485995
CgUng004770	chrUn	12676135	12677651
CgUng004780	chrUn	12689049	12690588
CgUng004790	chrUn	12700150	12701985
CgUng021570	chrUn	43384511	43385715
